# Supplementary material for: Patterns of Variation and Chemosystematic Significance of Phenolic Compounds in the Genus Cyclopia (Fabaceae, Podalyrieae)
Source: Molecules. 2019 Jun 26;24(13):2352. doi: 10.3390/molecules24132352 (PMC6651507; doi:10.3390/molecules24132352)
Supplement: Supplementary file 1 [file molecules-24-02352-s001.zip]

Archive with 2 entries (2 files):
- Supplementary Figures.docx
- molecules-508344-supplementary from proof.xlsx
