# Supplementary material for: Patterns of Variation and Chemosystematic Significance of Phenolic Compounds in the Genus Cyclopia (Fabaceae, Podalyrieae)
Source: Molecules. 2019 Jun 26;24(13):2352. doi: 10.3390/molecules24132352 (PMC6651507; doi:10.3390/molecules24132352)
Supplement: Supplementary file 1 [file molecules-24-02352-s001.zip › molecules-508344-supplementary from proof.xlsx]

## Sheet: Alldata
Table S1	Relative concentration to mangiferin standard in mg/kg
		1	2	3	4	5	6	7	8	9	10	11	12	13	14	15	16	17	18	19	20	21	22	23	24	25	26	27	28	29	30	31	32	33	34	35	36	37	38	39	40	41	42	43	44	45	46	47	48
		AU1L	AU2T	AU3P	AU4S	AU5P	AU5S	BO1L	BO2T	BO3P	BW1L	BW2T	BW3P	BW4S	BU1L	BU2T	BU3L	BU4T	BU5L	BU6T	BX1L	BX2T	BX3L	BX4L	CA1L	CA2T	FA1L	FA2T	GE1L	GE2L	GE3L	GE4L	GE5L	GE6T	GE7L	GE8L	GE9L	GE10L	GL1L	GL2F	IN1L	IN2T	IN3L	IN4L	IN5L	IN6L	IN7L	IN8L	IN9L
1	Citric acid	524.532	144.256	576.673	2252.07	1810.24	2462.61	355.694	1599.95	750.389	796.829	870.025	810.749	1530.14	2395.24	809.133	4239.19	1812.42	3079.34	1722.77	503.335	398.548	293.813	543.805	604.504	356.507	1105.32	300.896	1672.74	581.243	2013.41	1688.93	1804.21	729.543	2445.8	2005.26	3304.23	1681.06	802.005	1942.52	866.446	104.747	964.059	935.238	577.431	2755.45	3973.05	2496.41	407.854
2	Ferulic acid pentoside (arabinose) isomer1	989.034	865.704	504.451	17.5603	328.441	10.358	1124.58	1672.63	254.474	778.698	1454.23	166.658	9.90726	606.263	872.532	750.751	1118.54	876.34	1174.8	766.336	1187.31	348.319	239.761	93.4941	61.2079	85.6133	108.984	328.564	368.461	270.375	217.551	244.815	220.387	240.802	240.958	113.968	243.848	472.568	545.884	140.499	197.852	145.63	216.405	280.842	528.167	526.327	487.186	217.416
3	Ferulic acid pentoside isomer2	130.985	171.281	40.5834	0	25.2832	0	46.1282	102.136	12.2844	45.7971	169.468	0	0	21.7841	66.1267	52.3217	130.269	65.5605	158.972	73.0674	228.855	39.2487	14.9631	0	0	11.8638	17.0016	38.8063	35.9194	0	9.57059	7.3524	11.2905	0	0	0	0	21.0122	0	11.2216	44.3236	0	0	0	26.7875	0	23.6229	0
4	Ferulic acid rhamnose isomer1	221.364	359.451	20.336	0	0	0	15.5504	108.771	0	170.816	632.333	24.7274	0	200.23	252.236	74.0547	181.399	187.985	329.975	790.899	479.255	574.19	99.1357	157.564	180.798	26.5153	76.1073	0	0	0	141.172	176.349	246.081	0	0	0	0	0	0	298.352	222.899	0	0	0	91.1931	0	0	0
5	Ferulic acid rhamnose isomer2	457.905	482.307	46.2889	0	42.6966	0	334.993	498.467	26.662	103.164	151.929	14.4584	0	214.15	186.133	319.189	235.783	247.859	359.528	320.98	456.369	419.237	161.13	175.284	24.6215	25.799	0	122.395	104.718	66.4431	306.75	305.466	103.056	264.855	219.023	0	29.3642	145.736	44.1202	165.222	41.2968	93.6932	17.3679	30.1158	64.7291	262.36	460.683	42.699
6	Ferulic acid rhamnose isomer1	11.1495	0	34.4477	464.923	0	461.43	73.5792	314.274	0	750.313	530.541	83.7019	357.801	0	0	7.93707	0	0	0	0	0	0	0	0	0	0	0	0	0	0	0	0	0	0	0	0	0	594.011	66.7041	6.84961	0	0	0	0	0	0	0	0
7	Iriflophenone-di-O,C-hexoside (3-β-D-glucopyranosyl-4-β-D-glucopyranosyloxyiriflophenone)	494.599	471.337	903.192	56.8289	614.459	9.85532	971.376	1173.21	1209.72	0	0	0	0	26.8982	22.2344	8.03283	0	21.1823	0	0	0	0	0	235.79	80.5915	1186.91	952.052	1295.18	1320.13	1874.03	870.986	908.862	559.726	1328.07	1577.85	2300.51	1937.36	301.986	910.744	953.23	718.979	21.2772	322.787	36.7893	758.572	1659.56	1111.17	66.5808
8	Piscidic acid	569.978	266.031	366.799	0	204.848	0	312.919	344.019	182.966	291.427	184.318	159.563	0	218.158	322.491	374.207	405.672	305.105	232.651	254.438	83.6156	584.109	342.424	60.1479	36.3839	297.225	361.031	47.299	128.96	31.3484	179.084	165.117	35.6599	101.803	0	117.117	21.3411	28.1888	182.832	481.798	110.512	62.601	154.955	113.267	734.452	230.88	170.718	102.329
9	Iriflophenone-di-O,C-hexoside	131.083	26.77	18.1167	0	18.3477	0	0	0	0	56.7908	16.7418	0	0	233.481	62.7634	476.417	78.7489	333.739	77.3688	0	0	0	0	11.5834	0	151.853	30.3266	48.7698	172.869	62.9017	22.8604	28.5143	0	0	91.1227	0	29.1453	644.8	560.96	514.644	132.823	634.34	434.246	117.2	696.078	501.773	537.692	619.028
10	Maclurin-3-C-glucoside (3-β-D-glucopyranosylmaclurin)	239.566	85.0884	145.766	0	156.97	0	244.549	47.0548	26.7966	0	0	0	0	474.025	203.199	282.544	117.196	268.731	69.7293	0	0	0	0	429.134	214.957	283.193	101.378	393.372	851.921	515.73	276.677	282.958	22.3653	294.881	157.097	265.363	284.025	0	0	259.192	25.7918	326.919	463.164	370.796	243.498	486.161	243.512	15.126
11	Dihydroxybenzoic acid-O-pentoside	129.516	67.1956	26.7047	0	47.2355	0	97.1233	369.164	13.8554	36.7226	48.0326	16.2468	0	296.899	341.737	309.698	394.754	500.212	998.11	285.23	91.9171	115.267	128.524	96.577	127.585	440.961	161.456	154.295	136.634	317.146	429.71	418.21	65.9305	351.162	307.8	15.7856	75.853	151.59	27.1622	626.934	76.0739	134.57	56.1867	98.1986	350.566	212.757	583.289	0
12	(Iso)Mangiferin-O-hexoside (tetrahydroxyxanthone-di-O,C-hexose)	223.981	62.7033	240.55	0	131.846	0	109.497	99.9412	71.1554	0	0	0	0	82.3146	89.7134	175.379	96.4806	118.743	67.468	0	0	0	0	104.985	200.102	249.041	84.3317	318.772	202.827	192.048	197.285	187.346	55.3722	172.295	378.602	361.667	219.619	124.64	31.3593	94.2515	20.6006	122.773	112.284	154.026	204.773	154.784	168.656	74.1272
13	Piceol-hexoside-pentoside isomer1	56.948	80.4143	9.8885	0	8.58797	0	7.20199	49.3838	0	0	0	0	0	11.222	105.916	35.0688	178.757	23.5595	144.725	0	0	0	0	0	0	14.471	141.635	0	0	0	0	0	0	0	0	0	0	22.4022	27.1147	0	24.2099	0	0	0	0	0	0	0
14	Piceol-hexoside-pentoside isomer2	338.399	478.121	117.312	0	96.3726	0	90.9895	386.125	40.7452	14.8615	60.2064	0	0	236.89	817.417	364.087	836.819	265.114	837.702	0	0	0	0	54.7304	28.2259	34.7347	151.581	32.7565	19.6569	71.5287	7.67914	10.3361	11.4847	0	20.4071	0	39.5505	253.822	518.008	28.3229	199.038	24.4434	31.4779	16.2452	33.8349	0	24.1707	0
15	Unknown 431_11.6	58.0654	13.0777	0	0	0	0	0	0	0	705.374	327.996	28.5313	0	605.59	287.745	444.714	140.818	425.507	93.6596	515.235	203.38	375.606	617.728	10.2234	0	279.86	79.9145	55.0945	56.5877	219.724	155.711	163.241	15.7762	90.1372	166.598	0	26.0892	470.005	271.118	723.273	52.1052	90.704	441.42	127.304	894.583	741.756	256.307	306.67
16	Piceol-hexoside-rhamnoside (Sibiricaphenone)	20.03	21.1875	11.3909	0	13.8392	9.42729	0	11.9892	0	34.4819	19.8831	36.4366	98.6663	0	24.1289	0	66.9161	0	9.58698	0	0	0	0	0	0	0	0	0	0	0	0	0	0	0	0	0	0	0	28.7636	0	0	0	0	6.11817	0	0	0	0
17	Iriflophenone-3-C-glucoside (3-β-D-glucopyranosyliriflophenone)	1122.37	614.231	1281.08	0	1226.37	0	511.888	172.192	68.1318	0	0	0	0	1437.42	988.06	725.307	480.431	708.015	343.243	0	0	0	0	0	1847.02	519.108	270.224	125.665	819.298	1178.08	1061.61	1093	229.095	1160.16	191.86	315.143	640.759	0	18.2015	1009.5	351.27	1291.76	910.086	705.88	734.173	614.976	347.789	0
18	Dihydroxybenzoic acid-O-dipentoside	0	9.82768	0	0	9.00013	0	9.80891	0	0	85.0393	104.884	28.2666	0	16.9501	0	0	0	7.76884	0	0	0	0	77.8073	0	0	131.341	71.8881	428.515	113.726	30.6938	14.082	12.7606	0	0	0	52.2942	0	49.4252	0	12.2565	0	12.1899	27.4402	51.4084	82.9067	0	31.3775	0
19	p-Coumaric acid hexoside	103.982	65.1426	90.0893	0	50.6233	0	15.6833	41.7198	16.5121	13.2582	13.4704	13.2834	0	11.8089	23.4515	10.8338	16.1536	9.91891	0	0	7.34915	0	0	0	8.19076	20.2574	26.6332	0	0	0	0	0	0	0	0	27.5776	17.0491	46.5729	0	8.38645	0	0	38.8273	40.5168	14.5121	14.7533	0	19.7063
20	p-coumaric acid-O-pentose-O-hexoside1	55.2547	9.39611	25.3492	0	0	0	96.0827	101.625	30.6761	37.2156	28.1786	0	0	10.2774	21.8099	8.27934	7.53656	0	0	222.328	309.334	271.039	19.7269	0	0	16.0345	22.6311	0	0	37.3032	0	0	0	0	0	0	16.3428	22.3817	0	15.1942	34.548	31.8176	66.1458	15.6817	42.221	0	0	29.3854
21	p-coumaric acid-O-pentose-O-hexoside2	102.215	9.68209	11.4537	0	0	0	417.712	89.9625	18.6486	201.918	23.0865	11.0324	0	342.029	8.24634	771.477	32.9737	461.839	35.0494	87.8491	24.0419	115.277	111.383	9.8628	0	45.0401	0	99.3254	231.345	43.3453	14.3124	10.9154	0	0	62.365	48.835	0	1053.09	78.1241	338.489	0	139.513	261.969	25.5802	87.2534	189.991	259.203	102.21
22	p-coumaric acid-O-pentose-O-hexoside3	20.3878	0	0	0	219.759	0	782.045	633.303	145.63	322.45	144.931	76.0119	0	669.438	153.159	797.787	234.328	760.424	157.764	0	0	52.9029	534.113	104.455	10.1477	371.963	303.99	231.696	0	261.333	114.881	118.875	33.9174	166.409	77.5579	240.667	918.163	50.6697	0	155.505	0	190.931	680.837	534.165	707.597	359.457	258.638	275.309
23	Unknown 401_13.6	532.184	264.316	112.59	38.1098	95.4169	35.9342	183.85	89.8981	10.2127	338.072	320.543	292.846	54.1496	608.137	505.583	620.658	479.441	683.563	860.198	341.059	152.339	143.972	187.783	516.486	346.239	339.492	139.157	110.26	366.745	614.138	337.907	350.529	81.6208	279.418	514.976	174.575	119.774	314.17	428.702	821.571	368.61	593.215	476.688	373.149	820.261	666.557	1109.87	101.956
24	Eriodictyol-O-hexose-O-rhamnose isomer1	66.4644	83.6663	96.5175	0	66.7135	0	0	0	0	32.1281	14.0832	9.19036	0	0	0	0	0	0	0	0	22.8098	0	0	0	0	75.1821	262.317	44.715	30.88	44.4237	28.0078	25.2328	27.816	27.0094	47.8098	0	71.5535	0	0	105.795	183.392	70.4134	44.5916	176.217	114.962	378.445	204.165	26.9774
25	Unknown 457_14	91.7476	59.8525	17.7298	0	14.2456	0	158.674	268.69	29.1233	1093.66	953.615	345.299	0	561.696	297.102	623.666	307.515	569.805	251.903	196.489	283.768	0	0	61.7389	74.5392	25.1654	54.9917	129.896	261.97	13.2834	10.0203	12.432	19.5554	0	58.8341	17.915	47.6524	2173.67	1476.64	66.4106	95.6965	73.4404	67.5045	58.4922	205.946	12.686	191.914	358.931
26	*Mangiferin	3654.7	1868.39	3959.37	12.7519	3679.14	0	3094.45	2809.93	2322.92	0	0	0	0	4562.79	3050.6	4585.59	2596.54	4239.22	2163.42	0	0	0	0	4608.67	3867.08	4352.6	3010.21	8127.43	7080.41	6912.3	4025.4	3950.26	1902.55	8028.3	6780.39	8052.74	7301.84	4371.85	3346.57	2943.16	1309.31	5016.54	8043.83	3974.43	3135.96	6064.21	5056.98	4076.49
27	Eriodictyol-O-hexose-O-rhamnose isomer2	259.75	336.756	411.671	0	255.96	0	0	0	0	0	0	0	0	0	0	0	0	0	0	20.0792	44.5641	0	19.754	0	0	300.781	570.153	280.94	302.563	208.547	62.5765	66.5133	70.9094	202.604	114.641	73.7746	163.467	0	0	317.814	427.156	331.189	237.027	573.495	213.772	822.25	672.698	243.481
28	Isomangiferin	419.759	322.22	438.5	0	432.741	0	511.612	490.252	350.379	0	0	0	0	524.526	461.52	464.502	442.652	435.215	366.269	0	0	0	0	64.5021	45.9191	419.067	384.417	907.96	908.779	530.74	216.868	305.954	66.1456	652.556	671.862	856.853	602.029	258.111	0	354.958	166.025	469.399	843.427	288.875	345.6	658.1	615.567	664.91
29	Unknown 381_14.9	47.7835	44.0799	29.4274	0	50.7974	0	0	0	0	11.9486	12.5549	10.716	0	59.4986	57.9256	84.6588	52.1005	161.853	161.664	83.1541	38.7602	0	45.0202	8.60521	0	7.3194	0	0	0	0	0	0	0	0	0	0	0	88.1821	39.9188	162.359	88.7922	232.675	247.937	36.3833	24.7319	0	391.236	30.4641
30	Unknown 465_15.15	0	0	0	0	0	0	6.68554	0	0	10.2139	0	0	0	0	0	0	0	0	0	0	0	0	10.7803	0	0	13.3435	12.6834	0	0	157.966	97.4331	116.82	223.393	142.306	139.304	233.384	180.248	0	18.4501	95.616	385.488	0	0	13.3357	95.0326	15.2655	0	51.5951
31	Eriodictyol-O-glucoside isomer1	0	0	29.7917	0	83.1583	0	0	0	0	0	0	210.724	0	0	0	0	0	0	0	0	0	0	0	0	0	0	0	0	0	0	0	0	0	0	0	0	0	0	0	0	0	0	0	0	0	0	0	0
32	Eriodictyol-O-glucoside isomer2	162.92	366.569	26.3061	0	0	0	56.7512	627.599	11.4621	10.7801	20.6168	0	0	22.8497	121.959	28.297	120.195	13.8625	45.5856	93.9463	487.37	44.1859	22.1631	0	0	46.7251	120.441	64.8366	44.6615	42.8245	14.8026	24.6773	135.236	35.7094	13.9768	44.7162	30.0748	0	0	26.8989	192.108	0	30.1674	26.3609	31.7761	67.0437	95.2843	0
33	Naringenin-O-hexoside-rhamnose isomer1	15.7201	15.7635	22.633	10.7439	23.4877	0	0	0	0	0	0	0	0	0	0	0	0	0	0	0	25.5873	0	8.36997	0	0	418.995	344.846	468.279	322.156	650.178	318.207	306.066	39.7296	217.678	636.867	0	218.178	0	0	34.5291	77.9499	30.0202	26.7326	37.4488	19.788	86.5828	55.4167	0
34	Unknown 415_16.1	272.994	110.174	64.6476	9.11854	108.2	0	131.554	40.8504	19.5078	152.225	175.125	81.2703	0	293.778	238.788	331.488	209.34	342.446	204.833	242.297	122.612	160.027	72.6675	158.727	107.768	151.557	76.3318	87.0858	73.3167	127.934	127.962	139.69	54.436	137.237	224.757	30.4997	97.9392	707.334	623.741	344.497	56.7449	423.377	602.965	324.972	405.168	497.492	251.709	242.574
35	Naringenin-O-hexoside-rhamnose isomer2	127.277	141.88	198.687	32.6347	142.388	25.4667	0	0	0	0	0	0	8.20623	0	0	0	0	0	0	46.7542	85.995	8.82892	62.522	0	0	1132.09	913.861	2067.13	2219.99	1888.36	873.836	872.124	184.78	1505.83	1561.23	449.365	976.412	0	0	157.057	288.403	236.241	288.616	349.55	113.277	478.396	461.859	127.797
36	Orobol/Luteolin-O-hexoside1	0	0	0	0	0	0	0	13.6084	0	0	0	0	0	0	0	0	0	10.9406	0	0	0	0	0	0	0	0	0	0	0	0	0	0	0	0	0	0	0	0	34.7578	0	0	29.3131	0	0	0	0	12.1641	0
37	3-hydroxyphloretin-3',5'-di-C-hexoside	152.036	43.3358	21.9924	0	22.9287	0	121.647	47.7696	11.3598	46.6286	50.7611	51.2464	0	88.0842	27.6759	66.9736	29.7211	92.788	26.7422	685.889	556.4	497.736	615.809	90.3174	127.939	81.1833	133.151	117.245	151.773	74.1125	73.6997	76.4036	17.7185	93.5237	282.505	378.579	2220.7	422.053	102.114	77.7882	23.3488	68.2155	182.563	136.794	138.567	281.447	340.7	627.897
38	Unknown 463_17	125.758	89.8505	0	53.6307	0	21.2256	76.1814	0	564.331	567.16	372.242	0	656.201	516.945	589.189	653.484	659.893	670.229	235.785	118.693	150.949	116.917	176.713	0	168.044	246.374	42.9073	96.1441	26.5205	0	50.6047	17.6095	17.11	0	0	0	526.983	137.495	178.569	176.588	191.384	122.994	120.071	58.1854	594.795	354.78	702.389	100.853
39	Unknown 463_17.4	195.463	156.604	78.1096	0	55.5711	0	32.8554	85.4233	0	1446.98	928.685	304.591	0	780.674	459.179	600.283	535.078	689.222	490.449	175.324	104.087	113.094	124.348	6.69307	0	182.773	225.209	140.633	228.701	29.7502	23.8352	18.8114	9.2532	17.5331	27.8279	99.9407	0	2813.32	776.727	579.037	176.213	1053.12	792.08	459.682	399.678	185.268	318.688	189.527
40	Eriodictyol-O-hexose-O-rhamnose isomer3	7.6679	0	76.6059	0	65.5728	0	32.8771	83.5608	40.7037	225.313	63.5515	75.2006	0	0	0	20.0869	0	9.05513	0	453.532	0	208.129	747.748	10.0573	0	127.214	92.6237	55.2551	66.0109	100.836	0	0	0	50.5495	102.613	49.0512	187.178	133.784	108.67	0	0	61.7277	343.042	307.976	378.056	762.594	607.389	205.313
41	Naringenin-O-hexoside isomer1	0	12.7186	95.9009	1064.41	44.5335	987.694	14.6145	11.9508	0	7.88401	0	74.4694	1334.85	15.3921	13.0046	0	8.20429	0	0	0	0	0	0	12.0279	0	0	0	0	0	0	0	0	0	0	0	0	0	0	30.7478	0	0	0	26.1877	6.33384	0	0	0	13.2118
42	Naringenin-O-hexoside isomer2	0	0	0	0	0	0	0	0	0	0	0	0	0	0	0	0	0	0	0	0	0	0	0	0	0	0	0	0	0	0	0	0	0	0	0	0	0	0	0	0	0	0	0	0	0	0	0	0
43	*Luteolin-O-rutinoside (Scolymoside)	0	0	19.9937	0	25.0192	0	0	0	21.502	7.93771	0	9.88332	0	0	0	0	0	0	0	0	0	0	9.27074	0	0	27.3016	0	29.276	34.7834	18.822	0	0	0	22.7481	72.7811	0	41.6243	0	0	0	0	13.9322	929.986	342.057	558.981	976.051	710.524	14.1866
44	Unknown 487_18.3	12.1279	0	26.2291	0	16.8919	0	10.6112	0	0	1279.41	1232.83	652.463	0	21.1746	10.905	19.0413	8.32981	18.6117	9.06354	0	0	0	0	88.3231	54.4525	0	0	0	86.2069	16.6534	13.8743	16.7813	0	0	0	0	0	963.429	227.205	22.1312	0	26.0746	0	9.72156	0	12.2601	0	0
45	Phloretin-3',5'-di-C-glucoside	500.186	478.715	909.63	56.8289	615.034	9.85532	981.121	1179.94	1228.13	0	0	0	0	26.8982	22.8297	8.21917	0	21.8423	0	0	0	0	0	231.573	80.5915	1193.77	978.534	1466.49	1338.95	1868.44	870.986	908.862	559.726	1312.03	1577.85	2300.51	1949.02	301.986	906.75	966.53	718.979	24.1336	322.787	39.7031	761.735	1659.56	1117.31	66.5808
46	Naringenin-O-hexoside isomer3	0	0	453.095	2308.07	195.804	2269.62	57.4241	12.6329	21.4159	0	0	292.322	2759.77	76.0307	13.4581	0	0	0	0	15.7246	0	19.7985	0	12.885	0	11.8365	0	13.5693	0	0	0	0	0	0	0	0	0	0	139.056	0	0	0	0	0	0	0	0	0
47	Orobol/Kaempferol/Luteolin-O-hexoside2	0	0	0	0	0	0	0	0	0	0	0	0	0	0	0	0	0	0	0	0	0	0	0	0	0	11.2499	0	41.8039	59.6841	0	0	0	0	0	20.4259	0	0	0	0	0	0	0	108.172	39.4141	157.806	270.91	155.216	0
48	Eriodictyol-O-hexose-O-rhamnose isomer4	80.2758	93.4894	142.131	0	67.3424	0	0	0	0	0	0	0	0	0	0	0	0	0	0	0	0	0	0	0	0	96.1367	220.948	30.5047	27.0954	19.5736	19.1222	22.1073	16.1891	0	13.6683	0	21.3939	0	0	107.845	126.487	40.6826	18.9799	104.892	104.36	149.082	99.1405	23.8593
49	Naringenin-O-hexoside-rhamnose isomer3	0	0	0	0	0	0	14.0816	0	18.7974	811.024	205.135	200.136	0	0	0	0	0	0	0	28.7983	0	22.0593	119.066	13.2542	0	227.267	27.0023	168.6	140.803	174.43	17.205	0	0	122.54	213.688	84.1701	153.695	81.0357	92.8663	0	0	0	212.284	43.2294	42.978	114.438	102.244	41.3151
50	Unknown 417_19.8 isomer1	0	0	0	26.3204	0	7.98952	0	0	0	378.156	405.615	177.094	0	0	0	0	0	0	0	0	0	0	0	0	0	0	0	0	0	0	0	0	0	0	0	0	0	0	0	0	0	0	0	0	0	0	0	0
51	Olmelin-O-hexoside	0	0	21.2192	205.462	0	207.743	0	0	0	0	0	21.6637	313.902	0	10.6921	0	0	0	18.5444	0	0	0	0	0	0	0	0	0	0	0	0	0	0	0	0	0	0	0	16.9134	0	0	0	0	0	0	0	0	0
52	Hesperidin (Hesperetin-O-rutinoside)	0	0	904.925	0	1020	0	0	783.832	0	1537.29	547.766	1289.3	0			779.053	122.083	173.901		193.145		232.329	1033.16	83.1244		421.621	601.07	1170.94	490.487	580.1	0	0	0	509.593	552.042	1106.01	146.595	1482.94	2463.5	0	0	1528.08	192.247	381.184	189.104	237.922	327.154	1724.95
53	Naringenin-O-hexoside-rhamnose isomer4	0	0	0	0	7.85878	0	0	0	0	0	0	0	0	0	0	0	0	0	0	0	0	0	0	0	0	121.561	83.0635	55.1785	53.9369	51.9443	54.9641	52.7671	0	17.0362	39.3711	0	15.0563	0	0	0	11.2873	0	0	0	0	0	0	0
54	Unknown 527_20.99	0	0	0	0	0	0	0	0	0	0	0	0	0	0	0	0	0	0	0	0	0	0	0	1009.82	571.879	0	0	0	0	0	0	0	0	0	0	0	0	0	0	0	0	0	0	0	0	0	0	0
55	Unknown 593_21	16.6635	15.7978	7.14187	0	7.55338	0	20.6784	0	14.2928	0	0	0	0	0	0	0	0	0	0	216.645	66.8695	144.86	248.681	0	0	30.925	12.4848	100.589	94.5899	69.951	37.8553	33.8779	9.01976	39.9746	0	130.906	158.301	97.344	0	41.4121	6.37585	134.203	0	0	33.1549	0	0	35.9399
56	Butein/Butin	10.3621	7.34504	48.6098	773.859	27.7943	1362.83	31.7901	13.3643	0	18.4719	0	17.0032	882.021	16.1168	14.122	0	0	0	32.7699	0	38.2352	0	0	0	8.68055	0	0	0	0	0	0	0	0	0	0	0	0	0	42.8354	0	7.13168	0	0	0	0	0	16.3363	0
57	Unknown 593_21	0	0	0	0	0	0	0	0	0	233.234	209.64	56.6393	0	0	0	0	0	0	0	0	0	0	0	0	0	0	0	0	0	0	0	0	0	0	0	0	0	0	0	0	0	0	0	0	0	0	0	0
58	Unknown 593_21.6	0	0	0	0	0	0	0	0	0	12.3271	25.6733	0	0	0	0	0	0	8.37834	20.0662	0	0	0	11.891	0	0	96.6172	39.96	569.018	202.431	0	0	0	0	0	0	32.7706	0	49.9029	0	31.3638	0	12.68	0	24.8997	33.6538	0	63.8291	15.0821
59	Butein-hexoside isomer1	0	0	74.3362	1041.58	30.9893	1021.56	13.9199	0	0	0	0	50.195	1689.11	21.711	0	0	0	0	0	0	0	0	0	0	0	0	0	0	0	0	0	0	0	0	0	0	0	0	33.2211	0	0	0	0	0	0	0	0	0
60	Unknown 417_22.3 isomer2	0	0	0	0	0	0	0	0	0	1627.16	1760.35	680.075	16.0572	0	0	0	0	0	0	0	0	0	0	0	0	0	0	0	0	0	0	0	0	0	0	0	0	23.4827	0	0	0	0	0	0	0	0	0	0
61	Butein-hexoside isomer2	0	0	74.3362	1018.01	30.9893	1007.73	13.9199	0	0	0	0	48.0339	1622.17	21.711	0	0	0	0	0	0	0	0	0	0	0	0	0	0	0	0	0	0	0	0	0	0	0	0	33.2211	0	0	0	0	0	0	0	0	0
62	Orobol	10.0923	0	0	0	0	0	0	0	0	0	0	0	0	0	14.265	0	12.5297	9.15347	43.8179	63.0907	33.5458	0	0	0	0	0	0	0	0	0	0	8.4966	10.1263	0	0	0	0	0	0	14.7736	36.6623	0	0	0	0	0	0	0
63	Eriodictyol	1522.36	782.232	63.0274	35.0578	32.6871	32.6244	975.688	452.873	81.7744	1000.53	451.947	360.15	37.6213	1150.12	388.76	864.959	336.883	928.763	457.283	355.977	319.412	558.781	412.236	1435.76	650.739	609.951	283.595	1226.18	1412.77	890.668	585.826	750.179	175.974	934.003	874.46	1207.49	699.63	1841.61	1582.66	599.346	423.119	999.286	1326.39	1468.55	1320.47	1181.52	1509.92	1287.66
64	Didymin/Neoponcirin (Isosakuranetin-7-O-rutinoside)	0	0	52.5489	0	57.0631	0	0	0	0	730.592	53.7957	243.813	0	0	0	0	0	0	0	418.656	0	404.519	621.55	0	0	19.5303	0	13.989	19.8439	837.176	0	0	0	0	30.6361	0	14.9614	130.702	135.568	0	0	16.7411	0	0	0	0	0	1589.35
65	Unknown 447_25	1047.69	425.245	98.9413	0	72.8926	0	0	49.8686	0	15.7965	19.9989	0	0	1144.65	413.158	1605.43	495.199	1698.91	581.357	1538.67	566.668	1177.5	1323.22	12.1106	49.8634	965.553	161.884	148.458	553.822	619.905	515.808	512.517	75.2743	859.534	104.078	77.8702	0	33.4523	19.886	351.452	64.6352	2329.75	1772.49	391.486	760.294	1920.75	1441.54	1225.79
66	*Luteolin	203.744	182.117	91.9864	11.4899	93.0941	38.1783	95.4393	130.576	44.7056	154.586	93.5004	39.0952	9.04607	224.696	295.198	168.461	131.658	207.229	387.728	139.028	264.211	64.1439	20.7517	93.9582	160.284	135.447	76.664	209.834	110.38	310.535	188.376	220.908	89.7828	209.257	644.866	93.0684	226.808	81.191	153.773	165.192	260.036	251.69	240.817	154.274	945.274	1632.2	853.274	75.2744
67	Unknown 285_25.35	0	17.5803	0	0	0	0	0	0	0	0	0	0	0	0	33.9909	0	0	0	75.7725	0	0	0	0	0	0	0	0	0	0	0	0	0	0	0	0	0	0	0	0	0	0	0	0	0	0	0	0	0
68	Unknown 301_25.9	24.1308	97.9202	0	0	0	0	8.98601	230.175	0	45.2206	491.214	42.2301	0	7.9306	134.948	13.7118	183.279	8.46504	147.085	0	28.0206	0	0	9.36683	186.189	22.0529	181.434	14.495	0	0	0	0	44.1889	0	0	0	0	35.0009	129.49	11.8292	237.903	0	22.2788	15.9508	21.0303	0	0	0
69	Naringenin	44.4617	49.4282	21.4314	0	9.31005	0	8.83602	82.9096	0	90.2899	369.089	15.4464	0	22.9927	38.9367	18.2241	48.9734	17.3591	87.5419	187.8	194.564	98.1623	12.3423	58.612	27.0388	398.678	211.682	485.367	751.533	405.319	414.16	421.429	102.409	183.388	189.837	77.0435	164.418	0	122.997	34.5339	124.173	12.9973	33.9674	30.7278	24.6944	52.0672	50.0744	28.8391
70	Unknown 327_27	217.163	83.7316	333.821	16.6072	92.7874	14.0622	85.1245	88.849	52.4667	154.547	90.3617	107.602	80.0539	130.163	90.1598	178.375	49.2011	161.83	77.6327	861.806	143.546	736.479	308.501	99.4869	7.84236	109.433	70.8641	1018.31	412.62	949.239	101.143	100.649	40.1928	758.263	1552.67	283.06	220.101	283.458	158.316	205.568	0	557.783	866.838	283.371	128.283	202.276	197.425	243.67
71	Hesperetin	1185.54	1828.98	163.095	14.6085	35.2881	0	22.4741	630.057	13.9369	293.816	2015.46	128.835	11.1593	1332.85	1440.79	540.205	1238.4	1360.27	2092.76	1789.21	2026.59	1385.38	235.082	891.457	866.245	103.777	504.572	27.5035	0	0	562.54	728.962	1618.61	0	19.9984	0	0	0	37.4915	2133.59	1676.51	25.1149	0	0	99.3495	0	0	115.74
72	Unknown 287_28.3 (hydroxylated fatty acid?)	1346.57	696.752	55.5562	30.6438	30.5002	27.8053	891.098	418.042	78.5968	866.843	390.828	324.56	32.8657	1051.07	351.593	817.659	307.365	832.861	397.339	329.982	283.091	515.474	382.393	1158.75	523.769	542.875	246.656	1123.65	1313.33	773.401	516.298	664.432	158.923	815.012	763.984	1071.04	585.126	1520.78	1347.06	517.893	375.7	888.908	1198.07	1266.96	1170.81	1059.63	1348.78	1132.99
73	Unknown 285_28.92	318.352	581.988	10.0011	0	0	0	193.833	785.75	19.6638	241.024	556.96	136.286	0	151.385	530.904	153.251	476.979	198.729	638.86	98.3938	588.814	152.928	65.9361	258.233	597.351	199.659	485.82	221.495	110.953	92.8331	114.207	122.28	138.628	77.0297	101.149	66.3203	48.6488	232.361	240.637	107.723	422.071	107.094	84.7903	104.381	168.455	107.151	136.788	209.105
74	Isosakuranetin	96.6307	96.9348	0	0	7.48544	7.79915	75.1909	161.323	7.83095	60.0421	73.0764	47.3157	7.93189	87.212	98.0826	49.1513	72.4527	43.8774	84.2454	39.2286	99.8854	39.944	32.2686	87.7559	102.746	45.4138	34.8705	75.3146	55.6156	119.673	57.9664	68.2374	48.9638	130.052	98.0576	51.4988	50.4087	375.143	444.894	58.2433	53.5638	95.1224	141.921	46.794	59.9204	71.5007	85.5002	112.16
[truncated: 34 more columns]

## Sheet: Compounds
	Retention time	Exprimental m/z	Formula	MSE Fragments	Tentative identification	Reference
1	3.64	191.02	C6H7O7	191.0197,111.0087,87.0082,85.0303	*Citric acid	New
2	5.18	325.113	C12H21O10	325.1143,193.0726,161.0428,101.0237	Ferulic acid pentoside (arabinose) isomer1	New
3	5.73	325.113	C12H21O10	325.1143,193.0712,161.0491,101.0237	Ferulic acid pentoside isomer2	New
4	6.06	339.129	C13H23O10	339.1292,193.0725,161.0461,101.0260	Ferulic acid rhamnose isomer1	New
5	6.72	339.129	C13H23O10	339.1268,207.0880,178.8859,161.0460,113.0221,101.0234	Ferulic acid rhamnose isomer2	New
6	8.82	255.051	C11H11O7	255.0509,165.0547,72.9930	Piscidic acid	New
7	9.13	569.15	C25H29O15	569.1558,449.1093,287.0552,167.0341,125.0242	Iriflophenone-di-O,C-hexoside (3-β-D-glucopyranosyl-4-β-D-glucopyranosyloxyiriflophenone)	[18,19,20,21]
8	8.98	153.019	C7H5O4	153.0192,109.0305	*Protocatechuic acid (dihydroxybenzoic acid)	New
9	9.79	431.155	C19H27O11	431.1524,293.0834,233.0672,89.0247	Unknown 431_9.8	New
10	9.87	423.092	C19H19O11	423.0932,303.0525,193.0142,109.0294	Maclurin-3-C-glucoside (3-β-D-glucopyranosylmaclurin)	[18,19,20,21]
11	10.77	285.062	C12H13O8	285.0622, 153.0184,152.0117,109.0285,108.0222	Dihydroxybenzoic acid-O-pentoside	[19]
12	11.8	583.13	C25H27O16	583.1302,421.0778,331.0447,301.0369,272.0332,259.0255	(Iso)Mangiferin-O-hexoside (tetrahydroxyxanthone-di-O,C-hexose)	[21]
13	11.21	429.14	C19H25O11	429.1383,135.0452	Piceol-hexoside-pentoside isomer1	New
14	11.39	429.14	C19H25O11	429.1404,293.0877,233.0666,135.0456	Piceol-hexoside-pentoside isomer2	New
15	11.58	431.156	C19H27O11	431.1552,275.0564,163.0406,119.0432	Unknown 431_11.6	New
16	11.68	443.156	C20H27O11	135.0453,96.9698	Piceol-hexoside-rhamnoside (Sibiricaphenone)	New
17	12.04	407.098	C19H19O10	407.0979,317.0664,287.0555,245.0453,193.0129,125.0247	Iriflophenone-3-C-glucoside (3-β-D-glucopyranosyliriflophenone)	[18,19,20,21]
18	12.15	417.105	C17H21O12	417.1038,153.0178,152.0110,109.0285,108.0222	Dihydroxybenzoic acid-O-dipentoside	[19]
19	12.47	325.092	C15H17O8	325.0942,163.0406,119.0503	p-Coumaric acid hexoside	New
20	12.8	457.135	C20H25O12	457.1357,163.0401,119.0498	p-coumaric acid-O-pentose-O-hexoside1	[19]
21	13.15	457.135	C20H25O12	457.1342,163.0405,145.0300,119.0494	p-coumaric acid-O-pentose-O-hexoside2	[19]
22	13.27	457.135	C20H25O12	457.1342,163.0403,119.0496	p-coumaric acid-O-pentose-O-hexoside3	[19]
23	13.69	401.145	C18H25O10	401.1446,269.1029,179.0345,161.0448,101.0240	Unknown 401_13.6	New
24	13.92	595.164	C27H31O15	595.1658,459.1141,433.1251,287.0541,169.0142,161.0269,151.0044,135.0444,125.0245	Eriodictyol-O-hexose-O-rhamnose isomer1	[18,19,21]
25	14.06	457.171	C21H29O11	457.1703,293.0873,233.0671,149.0464,125.0249,89.0246	Unknown 457_14	New
26	14.3	421.076	C19H17O11	421.0768,301.0358,331.0441,259.0246	*Mangiferin	[14,17,18,19,21]
27	14.48	595.165	C27H31O15	595.1658,459.1141,287.0541,169.0142,161.0269,151.0044,135.0444,125.0245	Eriodictyol-O-hexose-O-rhamnose isomer2	[18,19,21]
28	14.67	421.076	C19H17O11	421.0771,301.0347,331.0458,258.0170	Isomangiferin	[18,19,21]
29	14.91	381.177	C16H29O10	381.1767,249.1344,161.0453,101.0256,96.9703	Unknown 381_14.9	New
30	15.15	465.103	C21H21O12	465.1046,285.0407,151.0042	Unknown 465_15.15	New
31	14.33	449.108	C21H21O11	449.1081,287.0551,269.0448,259.0616,163.0038,135.0086,121.0290,109.0296	Eriodictyol-O-glucoside isomer1	[17]
32	15.69	449.108	C21H21O11	449.1079,287.0553, 269.0450,259.0616,225.0561,151.0035,135.0448	Eriodictyol-O-glucoside isomer2	[18]
33	15.87	579.173	C27H31O14	579.1765,271.0618,151.0027,145.0300,125.0260,119.0489	Naringenin-O-hexoside-rhamnose isomer1	[19]
34	16.11	415.162	C19H27O10	415.1585,273.0681,149.0466,137.0246,101.0249,89.0247	Unknown 415_16.1	New
35	16.31	579.17	C27H31O14	579.1689,271.0633,151.0022,145.0282,125.0253,119.0500	Naringenin-O-hexoside-rhamnose isomer2	[19]
36	16.47	447.093	C21H19O11	447.0956,285.0415,284.0320,255.0299,119.0452,96.9697	Orobol/Luteolin-O-hexoside1	New
37	16.63	613.178	C27H33O16	613.1766,505.1346,493.1363,433.1129,403.1020,373.0938,331.0838,251.0536,209.0461	3-hydroxyphloretin-3',5'-di-C-hexoside	[19]
38	16.99	463.218	C21H35O11	463.2181,251.0763,191.0575,149.0461,96.9692,89.0249	Unknown 463_17	New
39	17.37	463.219	C21H35O11	463.2188,251.0777,191.0567,149.0456,96.9700,89.0250	Unknown 463_17.4	New
40	17.55	595.166	C27H31O15	595.1658,459.1141,433.1251,287.0541,169.0142,161.0269,151.0044,135.0444,125.0245	Eriodictyol-O-hexose-O-rhamnose isomer3	[19]
41	17.59	433.113	C21H21O10	433.1153,271.0600,151.0022	Naringenin-O-hexoside isomer1	New
42	17.88	433.113	C21H21O10	433.1153,271.0600,151.0022	Naringenin-O-hexoside isomer2	New
43	18.18	593.15	C27H29O15	593.1522,285.0408	*Luteolin-O-rutinoside (Scolymoside)	[18,19]
44	18.28	487.181	C22H31O12	487.1812,191.0563,149.0456,101.0245,89.0247	Unknown 487_18.3	New
45	18.47	597.182	C27H33O15	597.1801,477.1390,417.1172,387.1068,357.0969,209.0449,167.0363,125.0236	Phloretin-3',5'-di-C-glucoside	[19]
46	18.59	433.113	C21H21O10	433.1133,271.0607,135.0452,91.0191	Naringenin-O-hexoside isomer3	New
47	18.73	447.094	C21H19O11	447.0956,285.0414,284.0334	Orobol/Kaempferol/Luteolin-O-hexoside2	New
48	19.34	595.166	C27H31O15	595.1654,459.1166,287.0532,161.0247,151.0033,135.0462,125.0247	Eriodictyol-O-hexose-O-rhamnose isomer4	[19]
49	19.53	579.173	C27H31O14	579.1657,271.0623,151.0035,145.0300,125.0260,119.0486,96.9697	Naringenin-O-hexoside-rhamnose isomer3	[21]
50	19.83	417.118	C21H21O9	417.1171,211.0763,169.0662,98.0241	Unknown 417_19.8 isomer1	New
51	20.17	445.114	C22H21O10	445.1138,283.0615,268.0378,239.0379	Olmelin-O-hexoside	New
52	20.77	609.181	C28H33O15	609.1781,301.0717,286.0483	*Hesperidin (Hesperetin-O-rutinoside)	[18]
53	20.74	579.168	C27H31O14	579.1765,271.0617,151.0031,145.0292,125.0250,119.0492,96.9690	Naringenin-O-hexoside-rhamnose isomer4	[19]
54	20.99	527.119	C26H23O12	527.1194, 317.0669, 287.0562,245.0457,193.0141	Unknown 527_20.99	New
55	21	593.245	C26H41O15	547.2388,515.2121,96.9693	Unknown 593_21	New
56	21.16	271.061	C15H11O5	271.0612,135.0449,96.9697, 91.0187	Butein/Butin	[15]
57	21.3	549.162	C26H29O13	549.1622,301.0710,255.0663,237.0594,211.0773,125.0275,89.0239	Unknown 549_21.3	New
58	21.67	593.151	C27H29O15	593.1525,457.1313,417.1021,399.0924,287.0583,163.0395,152.0112,119.0485,96.9688	Unknown 593_21.6	New
59	22.34	433.113	C21H21O10	433.1129,271.0602,135.0448,91.0189	Butein-hexoside isomer1	New
60	22.3	417.119	C21H21O9	417.1171,211.0763,169.0662,98.0241	Unknown 417_22.3 isomer2	New
61	23.49	433.115	C21H21O10	433.1145,271.0619,135.0456,91.0194	Butein-hexoside isomer2	New
62	24.39	285.036	C15H9O6	285.0404, 161.0290,151.0016,135.0422	Orobol	[15,16]
63	24.4	287.056	C15H11O6	287.0561,151.0038,135.0452	Eriodictyol	[26]
64	24.7	593.186	C28H33O14	593.1882,285.0759,243.0666,151.0045	Didymin/Neoponcirin (Isosakuranetin-7-O-rutinoside)	New
65	24.79	447.223	C21H35O10	447.2246,315.1848,161.0459,101.0243,96.9688,113.0239,71.0130	Unknown 447_25	New
66	25.03	285.04	C15H9O6	285.0404,175.0396,151.0051,133.0301	*Luteolin	[25]
67	25.35	285.078	C16H13O5	285.0400,255.0698,163.0379,135.0315	Unknown 285_25.35	New
68	25.93	301.202	C16H29O5	301.2024,96.9695	Unknown 301_25.9	New
69	26.36	271.061	C15H11O5	271.0620,151.0036,119.0500,107.0136,96.9683	*Naringenin	[26]
70	27.05	327.217	C18H31O5	327.2184,229.1416,211.1331,171.1022	Unknown 327_27	New
71	27.23	301.071	C16H13O6	301.0712,286.0497,164.0111,151.0034,136.0181	*Hesperetin	[15,26]
72	28.29	287.222	C16H31O4	287.2211,96.9678,78.9490	Unknown 287_28.3 (hydroxylated fatty acid?)	New
73	28.92	285.207	C16H29O4	285.2070, 96.9668	Unknown 285_28.92	New
74	30.15	285.076	C16H13O5	285.0760,270.0516,243.0666,164.0114,151.0030,136.0164,108.0216	Isosakuranetin	[14]
